# Supplementary material for: Oncogenic Linear Collagen VI of Invasive Breast Cancer Is Induced by CCL5
Source: J Clin Med. 2020 Apr 2;9(4):991. doi: 10.3390/jcm9040991 (PMC7230614; doi:10.3390/jcm9040991)
Supplement: Supplementary file 1 [file jcm-09-00991-s001.zip]

Archive with 1 entries (1 files):
- jcm-740450-SI.docx
